# Supplementary material for: Developmental Expression and Glucocorticoid Control of the Leptin Receptor in Fetal Ovine Lung
Source: PLoS One. 2015 Aug 19;10(8):e0136115. doi: 10.1371/journal.pone.0136115 (PMC4545393; doi:10.1371/journal.pone.0136115)
Supplement: S1 File — (XLSX) [file pone.0136115.s001.xlsx]

## Sheet: Raw data for PONE-D-15-20034
Raw data for PLOS ONE (PONE-D-15-20034)
Fetus number	Treatment	Gender	Age		fetal weight	lung weight	relative lung weight		cortisol	T3	T4	leptin		ObR gene_exp	ObRb gene_exp		ObRb prot_exp	p-STAT prot-exp	t-STAT prot-exp	p-STAT/ t-STAT
105F1	None	F	100		0.835	35.6	4.26347		4.7	0.097	67.8	1		1.37156	1.74998		1.46752	1.14996	1.19236	0.972611
105F2	None	M	100		0.745	42	5.63758		2.4	0.187	78.7	0.82		0.702247	0.870808		2.25102	0.670832	0.711465	0.950879
110	None	F	100		0.79	27.2	3.44304		3.5	0.093	81.6	0.77		1.13158	1.0207		1	1.30871	1.22229	1.07977
111F1	None	M	100		0.65	27.1	4.16923		3.2	0.058	57.1	0.64		1.18799	0.816373		0.819937	0.766226	0.852737	0.906164
111F2	None	M	100		0.77	36.6	4.75325		1.2	0.151	83.7	0.66		0.772313	0.787512		1.16578	1.10428	1.02115	1.09057
104F1	None	M	116		1.55	62.2	4.0129		5	0.139	107.3	0.98		1.64516	3.54392		2.25683	1.09289	1.17029	0.941777
104F2	None	F	116		1.42	59	4.15493		4.7	0.17	96.6	0.99		2.17013	10.2363		1.42892	0.574023	0.606443	0.954561
103	None	F	116		1.65	64.4	3.90303		5	0.185	98.9	0.87		1.8542	11.4879		0.734958	1.1981	1.12563	1.07341
107F1	None	F	114		1.225	56.3	4.59592		3.7	0.149	104.2	0.92		1.26503	4.04371		1.11001	1.02926	0.692723	1.49841
107F2	None	F	114		1.235	59.5	4.81781		3.4	0.093	90.8	0.67		1.22777	3.30663		1.31649	0.670751	0.433779	1.5594
62	None	F	130		3.075	98	3.18699		12.4	0.174	101.6	0.65		0.669171	16.5821		0.912355	1.17796	1.04187	1.1402
90F2	None	F	130		1.745	47.5	2.72206		13.2	0.194	60.89	0.97		3.33325	5.44208		1.50116	0.995327	1.10455	0.90875
166F2	None	M	127		2.12	66	3.11321		9.9	0.211	96.03	1.08		1.89109	11.6104		0.897597	1.19076	1.0927	1.09897
180F2	None	M	131		2.62	95.6	3.64885		5.9	0.284	121.76	0.82		1.90831	9.31114		0.932021	0.550469	0.64904	0.855315
32F1	None	F	130		2.22	59.9	2.6982		7.9	0.185	103.5	0.73		1.49062	16.3566		0.70148	1.15349	0.803955	1.44692
3F2	None	M	143		3.27	78.2	2.39144		43.9	0.48	83	1.49		2.12363	15.5416		0.559483	0.816979	0.744848	1.10614
73F2	None	M	143		4.13	128.4	3.10896		17.1	0.234	84.3	0.88		4.26133	15.7748		0.371627	0.290147	0.344723	0.848813
76F1	None	M	144		3.17	88	2.77603		67.6	0.328	44.3	1.13		1.70747	12.9818		0.459848	0.724047	0.713973	1.0227
76F2	None	F	144		3.02	78	2.58278		120.9	0.388	61.2	0.87		3.29402	56.1772		0.236747	0.673214	1.08616	0.625066
78	None	F	144		3.89	48	1.23393		48.5	0.357	89.2	1		4.94464			0.321635	0.844137	0.777627	1.09473
Fetus number	Treatment	Gender	Age		fetal weight	lung weight	relative lung weight		cortisol	T3	T4	leptin		ObR gene_exp	ObRb gene_exp		ObRb prot_exp	p-STAT prot-exp	t-STAT prot-exp	p-STAT/ t-STAT
88	msaline	M	127		2.9	87.6	3.02069		16.5	0.234	151.1	0.8		1.06818	1.6392		1.29819	1.29548	1.04169	1.23307
89	msaline	M	127		3.27	62.9	1.92355		17.8	0.145	116.6	0.88		0.93572	1.09082		1.06647	0.888465	1.05391	0.835868
87	msaline	F	127		2.74	59.6	2.17518		8.2	0.239	116.7	0.59		0.918518	1.55126		0.882981	1.19345	1.3225	0.894763
146	msaline	M	127		3.105	89.5	2.88245		13.1	0.273	109	0.71		0.868549	3.355		0.95872	0.766831	0.803315	0.946482
138	msaline	F	129		3.635	99.2	2.72902		25	0.515	169	0.63		1.25409	0.107458		0.793632	0.85578	0.778591	1.08981
40	mdex	F	127		2.93	118.2	4.03413		9.3	0.741	65.5	1.12		3.49179	7.12707		0.591	2.07208	1.59252	1.29009
14	mdex	M	127		3.015	78.9	2.61692		7.6	0.936	96.3	1.07		1.69534	10.3501		0.159908	0.384816	0.814027	0.468719
36	mdex	M	127		3.1	70.9	2.2871		10.9	0.654	152.1	1.26		1.34782	3.86784		0.412323	1.60181	1.13009	1.40539
44	mdex	M	127		3.22	73.2	2.27329		8	0.844	192.8	0.89		2.57207	5.90042		0.414063	0.305516	0.448858	0.674874
121	mdex	M	127		3.26	71.2	2.18405		7.4	0.675	125	0.84		2.24655	6.08534		0.549917	1.28344	0.973954	1.30658
30	saline	F	130		2.4	74.9	3.12083		14.6	0.279	173	0.6		0.83254	1.95273		1.4659	0.795292	0.907165	0.910952
214	saline	M	130		2.67	82	3.07116		22.5	0.231	61.7	0.67		2.62907	0.8818		0.9503	0.885192	0.898871	1.02328
98	saline	F	130		3.33	94.9	2.84985		15.8	0.249	98.4	0.8		0.674594	0.674111		0.9064	0.34312	0.590835	0.603442
62	saline	F	130		3.075	98	3.18699		12.4	0.174	101.6	0.65		1.25082	1.30632		0.5881	1.28929	1.08099	1.23932
(S)26	saline	F	130		2.39	58.7	2.45607		6.5	0.165	85.3	0.66		0.705014	0.608873		0.8617	1.46089	1.41267	1.07456
67	cortisol	F	131		3.195	86.09	2.69452		103.9	0.527	136.7	1.2		0.274415	2.85559		0.4877	0.591521	0.682047	0.90118
73	cortisol	M	131		3.465	86	2.48196		134.7	0.651	147.8	1.34		0.532974	1.92756		0.6538	1.32843	0.973159	1.41844
19	cortisol	M	130		2.35	75.7	3.22128		21	0.645	106	0.72		0.622881	3.71537		0.3695	0.797239	1.10493	0.749739
77	cortisol	M	131		2.945	106.4	3.6129		69.9	0.615	89	0.96		1.01761	2.15591		0.8655	1.17412	1.20903	1.00909
107	cortisol	F	131		2.515	82.2	3.26839		126.7	0.917	88.7	1.09		0.879273	1.2466		0.3804	0.390706	0.654015	0.620751
